# Supplementary material for: Identification of MicroRNA for Intermuscular Bone Development in Blunt Snout Bream (Megalobrama amblycephala)
Source: Int J Mol Sci. 2015 May 11;16(5):10686–703. doi: 10.3390/ijms160510686 (PMC4463670; doi:10.3390/ijms160510686)
Supplement: Supplementary file 1 [file ijms-16-10686-s001.zip]

Archive with 3 entries (2 files):
- ijms-78241-SI/
- ijms-78241-SI/ijms-78241-Supplementary Information-Figure S1-S3.pdf
- ijms-78241-SI/ijms-78241-Supplementary Information-Tables S1-S7.zip
